# Supplementary material for: A Systematic Review and Meta-Analysis of Efficacy and Safety of Azithromycin Versus Moxifloxacin for the Initial Treatment of Mycoplasma genitalium Infection
Source: Antibiotics (Basel). 2022 Mar 7;11(3):353. doi: 10.3390/antibiotics11030353 (PMC8944501; doi:10.3390/antibiotics11030353)
Supplement: Supplementary file 1 [file antibiotics-11-00353-s001.zip]

Archive with 1 entries (1 files):
- antibiotics-1622335-supplementary.pdf
